# Supplementary material for: Association between Urinary Creatinine Excretion and Hypothyroidism in Patients with Chronic Kidney Disease
Source: Diagnostics (Basel). 2023 Feb 10;13(4):669. doi: 10.3390/diagnostics13040669 (PMC9955896; doi:10.3390/diagnostics13040669)
Supplement: Supplementary file 1 [file diagnostics-13-00669-s001.zip]

Archive with 1 entries (1 files):
- diagnostics-2184642-supplementary.docx
